# Supplementary material for: Reversing a reported case of transoceanic dispersal: Nudibranch identifications among tsunami debris
Source: PLoS One. 2024 Dec 12;19(12):e0306586. doi: 10.1371/journal.pone.0306586 (PMC11637273; doi:10.1371/journal.pone.0306586)
Supplement: S1 Table — (XLSX) [file pone.0306586.s002.xlsx]

## Sheet: Table S1 (New_seqs)
Terminal Name	CASIZ Catalogue Number	GenBank Number Given	Original Jar Number	% EtOH	Taxon	GPS	Locality	Region	Country	Collection Date	Collectors	Remarks/Notes
Dendronotus 1	236303		3	95	Denrodonotus venustus	44.517033, -124.1203	In ocean off Seal Rock; vessel from Iwate Prefecture, Japan	Oregon	USA	2015-04-09	Carlton et al. 2017
Eubranchus 1	236304		1	95	Eubranchus rustyus	44.517033, -124.1203	In ocean off Seal Rock; vessel from Iwate Prefecture, Japan	Oregon	USA	2015-04-09	Carlton et al. 2017
Hermissenda 1A	236305	OR540272	1	95	Hermissenda crassicornis	44.517033, -124.1203	In ocean off Seal Rock; vessel from Iwate Prefecture, Japan	Oregon	USA	2015-04-09	Carlton et al. 2017
Hermissenda 1B	236305	OR540283	1	95	Hermissenda crassicornis	44.517033, -124.1203	In ocean off Seal Rock; vessel from Iwate Prefecture, Japan	Oregon	USA	2015-04-09	Carlton et al. 2017
Hermissenda 1C	236305	OR540280	1	95	Hermissenda crassicornis	44.517033, -124.1203	In ocean off Seal Rock; vessel from Iwate Prefecture, Japan	Oregon	USA	2015-04-09	Carlton et al. 2017
Hermissenda 1D	236305	OR540281	1	95	Hermissenda crassicornis	44.517033, -124.1203	In ocean off Seal Rock; vessel from Iwate Prefecture, Japan	Oregon	USA	2015-04-09	Carlton et al. 2017
Hermissenda 1E	236305	OR540282	1	95	Hermissenda crassicornis	44.517033, -124.1203	In ocean off Seal Rock; vessel from Iwate Prefecture, Japan	Oregon	USA	2015-04-09	Carlton et al. 2017
Hermissenda 2A	236306	OR540271	2	95	Hermissenda crassicornis	44.517033, -124.1203	In ocean off Seal Rock; vessel from Iwate Prefecture, Japan	Oregon	USA	2015-04-09	Carlton et al. 2017
Hermissenda 2B	236307	OR540291	2	95	Hermissenda crassicornis	44.517033, -124.1203	In ocean off Seal Rock; vessel from Iwate Prefecture, Japan	Oregon	USA	2015-04-09	Carlton et al. 2017
Hermissenda 2BB	236312	OR540298	2	95	Hermissenda crassicornis	44.517033, -124.1203	In ocean off Seal Rock; vessel from Iwate Prefecture, Japan	Oregon	USA	2015-04-09	Carlton et al. 2017
Hermissenda 2C	236307	OR540287	2	95	Hermissenda crassicornis	44.517033, -124.1203	In ocean off Seal Rock; vessel from Iwate Prefecture, Japan	Oregon	USA	2015-04-09	Carlton et al. 2017
Hermissenda 2CC	236312	OR540266	2	95	Hermissenda crassicornis	44.517033, -124.1203	In ocean off Seal Rock; vessel from Iwate Prefecture, Japan	Oregon	USA	2015-04-09	Carlton et al. 2017
Hermissenda 2D	236307	OR540284	2	95	Hermissenda crassicornis	44.517033, -124.1203	In ocean off Seal Rock; vessel from Iwate Prefecture, Japan	Oregon	USA	2015-04-09	Carlton et al. 2017
Hermissenda 2DD	236312	OR540269	2	95	Hermissenda crassicornis	44.517033, -124.1203	In ocean off Seal Rock; vessel from Iwate Prefecture, Japan	Oregon	USA	2015-04-09	Carlton et al. 2017
Hermissenda 2E	236308	OR540258	2	95	Hermissenda opalescens	44.517033, -124.1203	In ocean off Seal Rock; vessel from Iwate Prefecture, Japan	Oregon	USA	2015-04-09	Carlton et al. 2017
Hermissenda 2EE	236312	OR540294	2	95	Hermissenda crassicornis	44.517033, -124.1203	In ocean off Seal Rock; vessel from Iwate Prefecture, Japan	Oregon	USA	2015-04-09	Carlton et al. 2017
Hermissenda 2F	236309	OR540279	2	95	Hermissenda crassicornis	44.517033, -124.1203	In ocean off Seal Rock; vessel from Iwate Prefecture, Japan	Oregon	USA	2015-04-09	Carlton et al. 2017
Hermissenda 2FF	236312	OR540285	2	95	Hermissenda crassicornis	44.517033, -124.1203	In ocean off Seal Rock; vessel from Iwate Prefecture, Japan	Oregon	USA	2015-04-09	Carlton et al. 2017
Hermissenda 2H	236309	OR540293	2	95	Hermissenda crassicornis	44.517033, -124.1203	In ocean off Seal Rock; vessel from Iwate Prefecture, Japan	Oregon	USA	2015-04-09	Carlton et al. 2017
Hermissenda 2HH	236312	OR540299	2	95	Hermissenda crassicornis	44.517033, -124.1203	In ocean off Seal Rock; vessel from Iwate Prefecture, Japan	Oregon	USA	2015-04-09	Carlton et al. 2017
Hermissenda 2I	236309	OR540295	2	95	Hermissenda crassicornis	44.517033, -124.1203	In ocean off Seal Rock; vessel from Iwate Prefecture, Japan	Oregon	USA	2015-04-09	Carlton et al. 2017
Hermissenda 2KK	236315	OR540259	2	95	Hermissenda crassicornis	44.517033, -124.1203	In ocean off Seal Rock; vessel from Iwate Prefecture, Japan	Oregon	USA	2015-04-09	Carlton et al. 2017
Hermissenda 2LL	236315	OR540268	2	95	Hermissenda crassicornis	44.517033, -124.1203	In ocean off Seal Rock; vessel from Iwate Prefecture, Japan	Oregon	USA	2015-04-09	Carlton et al. 2017
Hermissenda 2M	236309	OR540288	2	95	Hermissenda crassicornis	44.517033, -124.1203	In ocean off Seal Rock; vessel from Iwate Prefecture, Japan	Oregon	USA	2015-04-09	Carlton et al. 2017
Hermissenda 2MM	236315	OR540265	2	95	Hermissenda crassicornis	44.517033, -124.1203	In ocean off Seal Rock; vessel from Iwate Prefecture, Japan	Oregon	USA	2015-04-09	Carlton et al. 2017
Hermissenda 2N	236309	OR540289	2	95	Hermissenda crassicornis	44.517033, -124.1203	In ocean off Seal Rock; vessel from Iwate Prefecture, Japan	Oregon	USA	2015-04-09	Carlton et al. 2017
Hermissenda 2NN	236315	OR540276	2	95	Hermissenda crassicornis	44.517033, -124.1203	In ocean off Seal Rock; vessel from Iwate Prefecture, Japan	Oregon	USA	2015-04-09	Carlton et al. 2017
Hermissenda 2O	236309	OR540290	2	95	Hermissenda crassicornis	44.517033, -124.1203	In ocean off Seal Rock; vessel from Iwate Prefecture, Japan	Oregon	USA	2015-04-09	Carlton et al. 2017
Hermissenda 2P	236311	OR540292	2	95	Hermissenda crassicornis	44.517033, -124.1203	In ocean off Seal Rock; vessel from Iwate Prefecture, Japan	Oregon	USA	2015-04-09	Carlton et al. 2017
Hermissenda 2Q	236311	OR540263	2	95	Hermissenda crassicornis	44.517033, -124.1203	In ocean off Seal Rock; vessel from Iwate Prefecture, Japan	Oregon	USA	2015-04-09	Carlton et al. 2017
Hermissenda 2SS	236314	OR540262	2	95	Hermissenda crassicornis	44.517033, -124.1203	In ocean off Seal Rock; vessel from Iwate Prefecture, Japan	Oregon	USA	2015-04-09	Carlton et al. 2017
Hermissenda 2T	236311	OR540260	2	95	Hermissenda crassicornis	44.517033, -124.1203	In ocean off Seal Rock; vessel from Iwate Prefecture, Japan	Oregon	USA	2015-04-09	Carlton et al. 2017
Hermissenda 2TT	236315	OR540270	2	95	Hermissenda crassicornis	44.517033, -124.1203	In ocean off Seal Rock; vessel from Iwate Prefecture, Japan	Oregon	USA	2015-04-09	Carlton et al. 2017
Hermissenda 2UU	236315	OR540278	2	95	Hermissenda crassicornis	44.517033, -124.1203	In ocean off Seal Rock; vessel from Iwate Prefecture, Japan	Oregon	USA	2015-04-09	Carlton et al. 2017
Hermissenda 2V	236311	OR540277	2	95	Hermissenda crassicornis	44.517033, -124.1203	In ocean off Seal Rock; vessel from Iwate Prefecture, Japan	Oregon	USA	2015-04-09	Carlton et al. 2017
Hermissenda 2VV	236315	OR540264	2	95	Hermissenda crassicornis	44.517033, -124.1203	In ocean off Seal Rock; vessel from Iwate Prefecture, Japan	Oregon	USA	2015-04-09	Carlton et al. 2017
Hermissenda 2W	236312	OR540275	2	95	Hermissenda crassicornis	44.517033, -124.1203	In ocean off Seal Rock; vessel from Iwate Prefecture, Japan	Oregon	USA	2015-04-09	Carlton et al. 2017
Hermissenda 2X	236312	OR540286	2	95	Hermissenda crassicornis	44.517033, -124.1203	In ocean off Seal Rock; vessel from Iwate Prefecture, Japan	Oregon	USA	2015-04-09	Carlton et al. 2017
Hermissenda 2Y	236312	OR540261	2	95	Hermissenda crassicornis	44.517033, -124.1203	In ocean off Seal Rock; vessel from Iwate Prefecture, Japan	Oregon	USA	2015-04-09	Carlton et al. 2017
Hermissenda 4A	236318	OR540257	4	95	Hermissenda opalescens	44.517033, -124.1203	In ocean off Seal Rock; vessel from Iwate Prefecture, Japan	Oregon	USA	2015-04-09	Carlton et al. 2017
Hermissenda 4D	236320	OR540267	4	95	Hermissenda crassicornis	44.517033, -124.1203	In ocean off Seal Rock; vessel from Iwate Prefecture, Japan	Oregon	USA	2015-04-09	Carlton et al. 2017
CASIZ231254_OR	31254	OR540274	NA	95	Hermissenda crassicornis	43.30 N 124.40 W	Cape Arago, OR	Oregon	USA	2019-07-01	Nancy Treneman
CASIZ231255B_OR	231255	OR540273	NA	95	Hermissenda crassicornis	42.32 N 124.42 W	Cape Sebastian, OR	Oregon	USA	2019-07-02	Nancy Treneman
CASIZ231256A_OR	231256	OR540296	NA	95	Hermissenda crassicornis	42.10 N 124.35 W	Cape Ferrelo, OR	Oregon	USA	2019-07-03	Nancy Treneman
CASIZ231256B_OR	231256	OR540297	NA	95	Hermissenda crassicornis	42.10 N 124.35 W	Cape Ferrelo, OR	Oregon	USA	2019-07-04	Nancy Treneman
