# Supplementary material for: Reversing a reported case of transoceanic dispersal: Nudibranch identifications among tsunami debris
Source: PLoS One. 2024 Dec 12;19(12):e0306586. doi: 10.1371/journal.pone.0306586 (PMC11637273; doi:10.1371/journal.pone.0306586)
Supplement: S2 Table — (XLSX) [file pone.0306586.s003.xlsx]

## Sheet: Table S2 (GenBank)
Species	GenBank #	Reference
Dondice occidentalis	JQ699570	Churchill et al. 2013
Godiva quadricolor	HM162756	Pola and Gosliner 2010
Hermissenda crassicornis	MH304626	Hart et al. 2018
Hermissenda crassicornis	KU950177	Lindsay and Valdés 2016
Hermissenda crassicornis	MH235593	Merlo et al. 2018
Hermissenda crassicornis	KU950173	Lindsay and Valdés 2016
Hermissenda crassicornis	KU950174	Lindsay and Valdés 2016
Hermissenda crassicornis	MH235594	Merlo et al. 2018
Hermissenda crassicornis	KU950161	Lindsay and Valdés 2016
Hermissenda crassicornis	MH242795	Unpublished direct submission (Leray and Paulay 2018)
Hermissenda crassicornis	KU950172	Lindsay and Valdés 2016
Hermissenda crassicornis	KU950165	Lindsay and Valdés 2016
Hermissenda crassicornis	KU950170	Lindsay and Valdés 2016
Hermissenda crassicornis	KU950168	Lindsay and Valdés 2016
Hermissenda crassicornis	MH235590	Merlo et al. 2018
Hermissenda crassicornis	MH235592	Merlo et al. 2018
Hermissenda crassicornis	MH235591	Merlo et al. 2018
Hermissenda crassicornis	MH235589	Merlo et al. 2018
Hermissenda crassicornis	KU950160	Lindsay and Valdés 2016
Hermissenda crassicornis	KU950163	Lindsay and Valdés 2016
Hermissenda crassicornis	KU950164	Lindsay and Valdés 2016
Hermissenda crassicornis	KU950166	Lindsay and Valdés 2016
Hermissenda crassicornis	KU950167	Lindsay and Valdés 2016
Hermissenda crassicornis	KU950169	Lindsay and Valdés 2016
Hermissenda crassicornis	KU950171	Lindsay and Valdés 2016
Hermissenda crassicornis	KU950175	Lindsay and Valdés 2016
Hermissenda crassicornis	KU950176	Lindsay and Valdés 2016
Hermissenda crassicornis	KU950178	Lindsay and Valdés 2016
Hermissenda crassicornis	KU950179	Lindsay and Valdés 2016
Hermissenda crassicornis	MH235597	BOLD Student Data Portal Data Release (Baird 2018)
Hermissenda crassicornis	MH235599	BOLD Student Data Portal Data Release (Evans and Zannis 2018)
Hermissenda crassicornis	MH235600	BOLD Student Data Portal Data Release (Staicu and Reuten 2018)
Hermissenda crassicornis	MG421500	BIOUG Archive GGBN Data Release (deWaard 2019)
Hermissenda crassicornis	MH235587	Merlo et al. 2018
Hermissenda crassicornis	MH235595	BOLD Student Data Portal Data Release (Merlo et al. 2018)
Hermissenda crassicornis	GQ292054	Shields 2014
Hermissenda crassicornis	MH235588	Merlo et al. 2018
Hermissenda crassicornis	MH235586	Merlo et al. 2018
Hermissenda crassicornis	MH235598	BOLD Student Data Portal Data Release (Eastham 2018)
Hermissenda emurai	KU950182	Lindsay and Valdés 2016
Hermissenda emurai	KU950180	Lindsay and Valdés 2016
Hermissenda emurai	KU950181	Lindsay and Valdés 2016
Hermissenda emurai	KU950185	Lindsay and Valdés 2016
Hermissenda emurai	KU950186	Lindsay and Valdés 2016
Hermissenda emurai	KU950184	Lindsay and Valdés 2016
Hermissenda emurai	KU950183	Lindsay and Valdés 2016
Hermissenda opalescens	KU950195	Lindsay and Valdés 2016
Hermissenda opalescens	MH235596	BOLD Student Data Portal Data Release (Merlo et al. 2018)
Hermissenda opalescens	KU950187	Lindsay and Valdés 2016
Hermissenda opalescens	KU950189	Lindsay and Valdés 2016
Hermissenda opalescens	KX889736	Goodheart et al. 2017
Hermissenda opalescens	KU950192	Lindsay and Valdés 2016
Hermissenda opalescens	JQ699630	Churchill et al. 2013
Hermissenda opalescens	KU950190	Lindsay and Valdés 2016
Hermissenda opalescens	KU950196	Lindsay and Valdés 2016
Hermissenda opalescens	KU950194	Lindsay and Valdés 2016
Hermissenda opalescens	KU950191	Lindsay and Valdés 2016
Hermissenda opalescens	KU950193	Lindsay and Valdés 2016
Hermissenda sp.	MK091282	Goodheart et al. 2018
Nanuca sebastiani	JQ699633	Churchill et al. 2013
Phidiana lascrucensis	KU950197	Lindsay and Valdés 2016
Phyllodesmium jakobsenae	HQ010489	Moore and Gosliner 2011
